# Supplementary material for: Actinomycin-X2-Immobilized Silk Fibroin Film with Enhanced Antimicrobial and Wound Healing Activities
Source: Int J Mol Sci. 2023 Mar 27;24(7):6269. doi: 10.3390/ijms24076269 (PMC10094675; doi:10.3390/ijms24076269)
Supplement: Supplementary file 1 [file ijms-24-06269-s001.zip]

Archive with 1 entries (1 files):
- ijms-2264403-supplementary.pdf
